# Supplementary material for: Long-Term Determinants of the Seroprevalence of the Hepatitis E Virus in Wild Boar (Sus scrofa)
Source: Animals (Basel). 2021 Jun 17;11(6):1805. doi: 10.3390/ani11061805 (PMC8235029; doi:10.3390/ani11061805)
Supplement: Supplementary file 1 [file animals-11-01805-s001.zip]

Archive with 1 entries (1 files):
- animals-1222337-supplementary.pdf
